# Supplementary material for: Combination of Paclitaxel and PXR Antagonist SPA70 Reverses Paclitaxel-Resistant Non-Small Cell Lung Cancer
Source: Cells. 2022 Oct 1;11(19):3094. doi: 10.3390/cells11193094 (PMC9563422; doi:10.3390/cells11193094)
Supplement: Supplementary file 1 [file cells-11-03094-s001.zip]

Archive with 1 entries (1 files):
- cells-1849076-supplementary.pdf
